# Supplementary material for: Three Diverse Granule Preparation Methods for Proteomic Analysis of Mature Rice (Oryza sativa L.) Starch Grain
Source: Molecules. 2022 May 21;27(10):3307. doi: 10.3390/molecules27103307 (PMC9144640; doi:10.3390/molecules27103307)
Supplement: Supplementary file 1 [file molecules-27-03307-s001.zip]

Archive with 1 entries (1 files):
- molecules-1538946-supplementary.pdf
